# Supplementary material for: Topical Meglumine Antimoniate Gel for Cutaneous Leishmaniasis: Formulation, Evaluation, and In Silico Insights
Source: Gels. 2025 Aug 1;11(8):601. doi: 10.3390/gels11080601 (PMC12385701; doi:10.3390/gels11080601)
Supplement: Supplementary file 1 [file gels-11-00601-s001.zip]

Archive with 1 entries (1 files):
- gels-3743036-supplementary.pdf
